# Supplementary material for: Impact of Repeated Infantile Exposure to Surgery and Anesthesia on Gut Microbiota and Anxiety Behaviors at Age 6–9
Source: J Pers Med. 2023 May 12;13(5):823. doi: 10.3390/jpm13050823 (PMC10221151; doi:10.3390/jpm13050823)
Supplement: Supplementary file 1 [file jpm-13-00823-s001.zip]

Archive with 1 entries (1 files):
- jpm-2262200-supplementary.pdf
